# Supplementary material for: In Saccharomyces cerevisiae, the molecular chaperone proteins Ssb1 and Ssb2 upregulate ABC transporter genes, and their upregulation may play a role in the release of quorum-sensing molecules that induce cell growth arrest during the diauxic shift
Source: AIMS Microbiol. 2025 Sep 2;11(3):737–53. doi: 10.3934/microbiol.2025031 (PMC12511960; doi:10.3934/microbiol.2025031)
Supplement: Supplementary file 1 [file microbiol-11-03-031-s001.xlsx]

## Sheet: Sheet1
Supplemental appendix 1. Primers used for qRT–PCR
Genes	Forward sequence (5' → 3')	Reverse sequence (5' → 3')
ACT1	CAAATTATGTTTGAAACTTTCAACGTTCCAG	ACGTGAGTAACACCATCACCGGAATC
PDR5	CTCTGAGAGAACCCTGAACAAAGATATGCTA	ATAGCTTCACGGCTTGCTTCATCGT
PDR10	TTGCAAGAGGGCGGACAAACTGTAT	TCTCTCCAAATGGCAAAATAATCTTGACTAGC
PDR15	GTTGTTCTTGGGAGACCAGGGTCAG	CATTGTAAACGACTTCACCACGGTAA
SNQ2	CACCGAACCTTCCATCCGCTAATGT	TGTCCAGAAGCCAGGCATCAATGAG
YOR1	GTGGTGCTATCGCCAAGGATGACTT	AATTGGAGCCCTCTTCTTCCACTGC
PDR1	CTCCGTGGCTAAAAACACGCAGT	TGTCGCATGTGAAGTCCACGTAGT
PDR3	TACCGCAGAAGGAGGATAGTTCCCA	GCTTAATCGCAGTGTCCAGATGCTGTAC
